# Supplementary material for: Paper-Based Competitive Immunochromatography Coupled with an Enzyme-Modified Electrode to Enable the Wireless Monitoring and Electrochemical Sensing of Cotinine in Urine
Source: Sensors (Basel). 2021 Feb 28;21(5):1659. doi: 10.3390/s21051659 (PMC7957614; doi:10.3390/s21051659)
Supplement: Supplementary file 1 [file sensors-21-01659-s001.zip]

Archive with 3 entries (2 files):
- supplement/
- supplement/Sensors Video S1.mp4
- supplement/sensors-1116571-supplementary.pdf
